# Supplementary material for: Evaluation of the Cellsway Microfluidic CTC Enrichment and Identification Platform for CTC Detection in Metastatic NSCLC
Source: Biosensors (Basel). 2026 Jan 2;16(1):34. doi: 10.3390/bios16010034 (PMC12839279; doi:10.3390/bios16010034)
Supplement: Supplementary file 1 [file biosensors-16-00034-s001.zip]

Archive with 1 entries (1 files):
- biosensors-3976418-supplementary.pdf
